# Supplementary material for: Changes to Urinary Proteome in High-Fat-Diet ApoE−/− Mice
Source: Biomolecules. 2022 Oct 26;12(11):1569. doi: 10.3390/biom12111569 (PMC9687344; doi:10.3390/biom12111569)
Supplement: Supplementary file 1 [file biomolecules-12-01569-s001.zip]

Archive with 1 entries (1 files):
- biomolecules-1925924-supplementary.pdf
